# Supplementary material for: A pre-emptive risk model for acute rejection in liver transplantation: an immunopharmacologic biomarker panel combining CD4+ T-cell profiling and tacrolimus exposure
Source: Front Immunol. 2026 Mar 3;17:1760409. doi: 10.3389/fimmu.2026.1760409 (PMC12992057; doi:10.3389/fimmu.2026.1760409)
Supplement: Supplementary file 1 [file DataSheet1.csv]

Parameter	CellType	Statistical Test	Statistical	Statistical Description	p-value	q-value
age_group	CD19	Wilcoxon	W=445	57.43¡À56.66; 65.48¡À73.91	0.906561622049642	0.951146619855362
age_group	CD19P	Wilcoxon	W=411.5	5.11¡À4.24; 4.72¡À2.77	0.759228444134456	0.917538516904552
age_group	CD3	Wilcoxon	W=458	724.82¡À456.2; 763.82¡À608.76	0.774173123638216	0.917538516904552
age_group	CD3P	Wilcoxon	W=485	63.05¡À20.37; 59.11¡À21.53	0.522790140309543	0.917538516904552
age_group	CD4	Wilcoxon	W=468	333.23¡À224.91; 371.73¡À373.01	0.676430435593352	0.917538516904552
age_group	CD4P	t-test	t=0.43	28.77¡À13.59; 27¡À13.12	0.666602971454698	0.917538516904552
age_group	CD8	Wilcoxon	W=449	392.98¡À277.98; 392.59¡À282.53	0.865368777557437	0.934000708820463
age_group	CD8P	t-test	t=0.49	34.34¡À14.85; 32.16¡À15	0.62893961506703	0.917538516904552
age_group	NK	Wilcoxon	W=376	119.97¡À102.45; 127.53¡À72.28	0.441615024972499	0.917538516904552
age_group	NKP	Wilcoxon	W=380	10.72¡À8.13; 11.69¡À6.77	0.473182909140073	0.917538516904552
age_group	NKT	Wilcoxon	W=474	25.47¡À35.7; 20.81¡À22.18	0.620181581065688	0.917538516904552
age_group	NKTP	Wilcoxon	W=475	2.68¡À4.34; 1.76¡À2.22	0.610964242954157	0.917538516904552
age_group	mDC	Wilcoxon	W=458	3.83¡À4.03; 2.29¡À1.22	0.774166685901662	0.917538516904552
age_group	mDCP	Wilcoxon	W=478.5	0.3¡À0.29; 0.21¡À0.11	0.578989900397379	0.917538516904552
age_group	pDC	Wilcoxon	W=432	18.62¡À18.14; 20.43¡À21.04	0.968790302445061	0.968790302445061
age_group	pDCP	Wilcoxon	W=423	1.81¡À2.49; 1.84¡À1.82	0.875625664519184	0.934000708820463
disease_group	CD19	Wilcoxon	W=654	40.5¡À37.68; 63.66¡À63.28	0.165189679359647	0.704809298601162
disease_group	CD19P	Wilcoxon	W=662	4.85¡À6.02; 5.1¡À3.36	0.138348475338668	0.632450172976766
disease_group	CD3	Wilcoxon	W=678	549.65¡À323.81; 780.13¡À504.98	0.0949001533467012	0.607360981418888
disease_group	CD3P	Wilcoxon	W=671	57.84¡À17.54; 63.64¡À21.16	0.112338725829823	0.620913575683278
disease_group	CD4	Wilcoxon	W=630	269.44¡À199.89; 358.39¡À262.71	0.268918207641725	0.819560251860496
disease_group	CD4P	t-test	t=0.23	27.8¡À13.36; 28.67¡À13.57	0.815307432444643	0.934000708820463
disease_group	CD8	Wilcoxon	W=687	280.61¡À181.41; 423.22¡À291.24	0.0757414344207349	0.60571385971164
disease_group	CD8P	t-test	t=1.23	30.07¡À14.92; 35.04¡À14.7	0.220670969902058	0.819560251860496
disease_group	NK	Wilcoxon	W=588	115.72¡À106.26; 122.68¡À96.28	0.540812461215201	0.917538516904552
disease_group	NKP	Wilcoxon	W=482	11.1¡À6.61; 10.82¡À8.25	0.533052308505776	0.917538516904552
disease_group	NKT	Wilcoxon	W=549.5	16.01¡À15.17; 27.05¡À37.02	0.873843965396051	0.934000708820463
disease_group	NKTP	Wilcoxon	W=484	2.37¡À3.12; 2.58¡À4.32	0.548572246	0.917538516904552
disease_group	mDC	Wilcoxon	W=568	2.74¡À2.24; 3.81¡À4.06	0.706641147864794	0.917538516904552
disease_group	mDCP	Wilcoxon	W=494.5	0.26¡À0.15; 0.29¡À0.29	0.63348249323139	0.917538516904552
disease_group	pDC	Wilcoxon	W=583	18.68¡À23.3; 18.98¡À17.22	0.580415011330853	0.917538516904552
disease_group	pDCP	Wilcoxon	W=540.5	2.51¡À4.16; 1.63¡À1.62	0.957787222687777	0.968790302445061
followup_group	CD19	Kruskal-Wallis	H=3.34	40.63¡À35.97; 63.52¡À65.65; 68.84¡À85.47; 60.03¡À35.87	0.342107147223068	0.852576079421561
followup_group	CD19P	Kruskal-Wallis	H=0.88	5.37¡À6.33; 5.37¡À3.14; 4.68¡À3.78; 4.81¡À2.5	0.831393812961355	0.934000708820463
followup_group	CD3	Kruskal-Wallis	H=17.59	388.14¡À277.53; 738.71¡À390.8; 790.63¡À526.65; 950.87¡À510.2	0.000534490864590638	0.0294718746335161
followup_group	CD3P	Kruskal-Wallis	H=15.58	44.74¡À24.49; 70.34¡À15.49; 65.65¡À18.53; 66.71¡À14.4	0.00138459292256687	0.0295379823480932
followup_group	CD4	Kruskal-Wallis	H=14.16	169.68¡À170.68; 366.54¡À229.54; 394.52¡À315.25; 403.81¡À213.21	0.00269121054852018	0.0344474950210583
followup_group	CD4P	ANOVA	F=6.07	18.34¡À13.38; 34.76¡À11.92; 30.94¡À14.14; 28.85¡À9.72	0.000920996082297379	0.0294718746335161
followup_group	CD8	Kruskal-Wallis	H=14.35	219.89¡À157.85; 371.64¡À200.85; 397.69¡À260.58; 549.49¡À344.33	0.00246487882613998	0.0344474950210583
followup_group	CD8P	ANOVA	F=2.29	26.47¡À18.86; 35.48¡À11.64; 34.81¡À15.11; 38.03¡À11.77	0.0851785115219494	0.60571385971164
followup_group	NK	Kruskal-Wallis	H=10.41	97.87¡À107.83; 94.89¡À80.59; 116.38¡À93.33; 168.59¡À96.6	0.0153708232640631	0.163955448150006
followup_group	NKP	Kruskal-Wallis	H=4.1	10.16¡À9.92; 9.28¡À6.88; 10.64¡À7.09; 13.14¡À7.62	0.251348042163099	0.819560251860496
followup_group	NKT	Kruskal-Wallis	H=2.93	21.31¡À41.71; 24.77¡À29; 27.7¡À30.43; 24.72¡À35.68	0.402604123068007	0.888505650908705
followup_group	NKTP	Kruskal-Wallis	H=3.22	2.99¡À6.51; 2.47¡À2.65; 3.01¡À3.87; 1.79¡À2.72	0.359150008872023	0.852576079421561
followup_group	mDC	Kruskal-Wallis	H=7.74	3¡À3.64; 2.6¡À2.51; 3.29¡À4.4; 5.22¡À3.89	0.0516281550301193	0.472028845989662
followup_group	mDCP	Kruskal-Wallis	H=5.9	0.23¡À0.22; 0.22¡À0.16; 0.26¡À0.33; 0.4¡À0.3	0.116421295440615	0.620913575683278
followup_group	pDC	Kruskal-Wallis	H=2.41	24.78¡À29.4; 13.55¡À10.16; 16.92¡À15.87; 20.82¡À14.27	0.49129759580479	0.917538516904552
followup_group	pDCP	Kruskal-Wallis	H=0.72	2.8¡À4.13; 1.47¡À1.24; 1.36¡À0.87; 1.73¡À2.08	0.867559975166777	0.934000708820463
sex_group	CD19	Wilcoxon	W=590	52.35¡À33.19; 60.59¡À65.09	0.716654865060003	0.917538516904552
sex_group	CD19P	Wilcoxon	W=528	4.33¡À2.4; 5.25¡À4.38	0.733930576021235	0.917538516904552
sex_group	CD3	Wilcoxon	W=638	756.14¡À337.72; 723.9¡À516.07	0.359680533505971	0.852576079421561
sex_group	CD3P	Wilcoxon	W=691	66.72¡À22.12; 61.16¡À19.99	0.12685470269351	0.624515459414201
sex_group	CD4	Wilcoxon	W=584	316.93¡À137.93; 346.04¡À277.26	0.768908457694497	0.917538516904552
sex_group	CD4P	t-test	t=0.07	28.69¡À12.8; 28.42¡À13.73	0.941042310797198	0.968790302445061
sex_group	CD8	Wilcoxon	W=656	441.02¡À248.64; 378.95¡À284.95	0.261282790088028	0.819560251860496
sex_group	CD8P	t-test	t=1.36	38.13¡À15.84; 32.78¡À14.39	0.178312938988493	0.713251755953974
sex_group	NK	Wilcoxon	W=524	101.71¡À60.84; 126.86¡À105.92	0.699514099626684	0.917538516904552
sex_group	NKP	Wilcoxon	W=472	8.55¡À4.98; 11.55¡À8.47	0.324567263876541	0.852576079421561
sex_group	NKT	Wilcoxon	W=520	21.61¡À27.14; 25.61¡À35.65	0.665693635310818	0.917538516904552
sex_group	NKTP	Wilcoxon	W=498	2.22¡À3.21; 2.63¡À4.32	0.492947285951006	0.917538516904552
sex_group	mDC	Wilcoxon	W=657	4.1¡À3.67; 3.43¡À3.8	0.256409142319124	0.819560251860496
sex_group	mDCP	Wilcoxon	W=631.5	0.3¡À0.23; 0.28¡À0.28	0.399806581258955	0.888505650908705
sex_group	pDC	Wilcoxon	W=645	22.73¡À21.55; 17.81¡À17.57	0.318946180175824	0.852576079421561
sex_group	pDCP	Wilcoxon	W=641	1.77¡À1.43; 1.83¡À2.61	0.341793151621443	0.852576079421561
