# Supplementary material for: A pre-emptive risk model for acute rejection in liver transplantation: an immunopharmacologic biomarker panel combining CD4+ T-cell profiling and tacrolimus exposure
Source: Front Immunol. 2026 Mar 3;17:1760409. doi: 10.3389/fimmu.2026.1760409 (PMC12992057; doi:10.3389/fimmu.2026.1760409)
Supplement: Supplementary file 2 [file DataSheet2.csv]

Parameter	Pre_value	Post_value	Test	Statistic	P_value	Adjusted_P_value
CD3P	75.67 ± 9.53	47.20 ± 16.05	Paired t-test	-9.196	5.20902869812773e-08	4.16722295850218e-07
CD4P	38.82 ± 11.97	20.96 ± 10.18	Paired t-test	-6.765	3.30503522375213e-06	1.05761127160068e-05
CD8P	36.65 ± 8.00	26.36 ± 9.27	Paired t-test	-3.113	0.00632773210758785	0.0168739522869009
CD19P	5.09 (3.73-6.52)	4.23 (2.71-6.54)	Wilcoxon test	90	0.865043640136719	0.966152336219596
NKP	8.10 ± 6.16	10.69 ± 8.36	Paired t-test	1.585	0.131340238480437	0.210144381568699
NKTP	1.75 ± 1.56	1.63 ± 1.28	Paired t-test	-0.266	0.79306573012513	0.966152336219596
pDCP	1.42 (1.07-2.00)	1.73 (1.00-6.23)	Wilcoxon test	113	0.246208190917969	0.328277587890625
mDCP	0.16 (0.10-0.22)	0.11 (0.04-0.30)	Wilcoxon test	73.5	0.905767815205871	0.966152336219596
CD3	861.48 ± 371.78	320.26 ± 226.55	Paired t-test	-10.937	4.1032120424805e-09	6.5651392679688e-08
CD4	440.51 ± 228.46	143.18 ± 115.51	Paired t-test	-8.332	2.08792376493475e-07	1.11355934129853e-06
CD8	419.83 ± 185.72	177.92 ± 122.01	Paired t-test	-7.431	9.81500703312738e-07	3.92600281325095e-06
CD19	56.08 ± 35.82	36.68 ± 34.38	Paired t-test	-1.993	0.0626212996681073	0.111326754965524
NK	91.21 (39.64-110.71)	39.10 (22.79-91.94)	Wilcoxon test	53	0.167350769042969	0.243419300426136
NKT	20.67 ± 21.36	10.27 ± 9.92	Paired t-test	-2.544	0.0209799321545404	0.0454896743277107
pDC	14.91 (9.39-28.36)	10.02 (6.34-34.77)	Wilcoxon test	86	1	1
mDC	2.00 ± 1.69	1.10 ± 1.04	Paired t-test	-2.504	0.0227448371638553	0.0454896743277107
