# Supplementary material for: A pre-emptive risk model for acute rejection in liver transplantation: an immunopharmacologic biomarker panel combining CD4+ T-cell profiling and tacrolimus exposure
Source: Front Immunol. 2026 Mar 3;17:1760409. doi: 10.3389/fimmu.2026.1760409 (PMC12992057; doi:10.3389/fimmu.2026.1760409)
Supplement: Supplementary file 3 [file DataSheet3.csv]

Variable	Median	P_value	p.adj
¦¤CD3P	-25.705	0.000214092	0.000863475
¦¤CD4P	-17.235	0.000253963	0.000863475
¦¤CD3	-543.0765	0.000214092	0.000863475
¦¤CD4	-283.559	0.000214092	0.000863475
¦¤CD8	-284.195	0.000214092	0.000863475
¦¤CD8P	-9.44	0.011539555	0.028024633
¦¤mDC	-0.8575	0.029441957	0.062564158
¦¤NKT	-5.389	0.040671173	0.076823327
¦¤CD19	-26.842	0.067382392	0.114550066
¦¤NK	-14.5665	0.16343499	0.252581348
¦¤pDCP	0.155	0.239650984	0.339505561
¦¤NKP	0.71	0.338008391	0.442010972
¦¤NKTP	-0.14	0.776388432	0.942757381
¦¤CD19P	-1.18	0.861707168	0.962378304
¦¤mDCP	-0.015	0.905767815	0.962378304
¦¤pDC	-2.351	1	1
