# Supplementary material for: A pre-emptive risk model for acute rejection in liver transplantation: an immunopharmacologic biomarker panel combining CD4+ T-cell profiling and tacrolimus exposure
Source: Front Immunol. 2026 Mar 3;17:1760409. doi: 10.3389/fimmu.2026.1760409 (PMC12992057; doi:10.3389/fimmu.2026.1760409)
Supplement: Supplementary file 4 [file DataSheet4.csv]

CellType	Pre_mean	Post_mean	Mean_diff	CI_95	p_value
CD3+ (%)	75.67111111	47.20388889	-28.46722222	[-35.00, -21.94]	5.21E-08
CD4+ (%)	38.81777778	20.96333333	-17.85444444	[-23.42, -12.29]	3.31E-06
CD8+ (%)	36.65111111	26.36111111	-10.29	[-17.26, -3.32]	0.006327732
CD19+ (%)	4.843888889	7.082777778	2.238888889	[-2.43, 6.90]	0.325539306
NK (%)	8.096666667	10.68888889	2.592222222	[-0.86, 6.04]	0.131340238
NKT (%)	1.75	1.627777778	-0.122222222	[-1.09, 0.85]	0.79306573
pDC (%)	1.718333333	4.604444444	2.886111111	[-0.19, 5.96]	0.064128117
mDC (%)	0.17	0.177777778	0.007777778	[-0.07, 0.08]	0.825563621
CD3+ (abs)	861.4841111	320.2631667	-541.2209444	[-645.63, -436.81]	4.10E-09
CD4+ (abs)	440.5053333	143.182	-297.3233333	[-372.61, -222.04]	2.09E-07
CD8+ (abs)	419.8267778	177.9248333	-241.9019444	[-310.58, -173.22]	9.82E-07
CD19+ (abs)	56.07544444	36.678	-19.39744444	[-39.94, 1.14]	0.0626213
NK (abs)	91.49283333	80.28933333	-11.2035	[-52.80, 30.39]	0.577306532
NKT (abs)	20.67011111	10.27405556	-10.39605556	[-19.02, -1.77]	0.020979932
pDC (abs)	18.51044444	32.075	13.56455556	[-13.66, 40.79]	0.30796233
mDC (abs)	1.999833333	1.103833333	-0.896	[-1.65, -0.14]	0.022744837
