# Supplementary material for: A pre-emptive risk model for acute rejection in liver transplantation: an immunopharmacologic biomarker panel combining CD4+ T-cell profiling and tacrolimus exposure
Source: Front Immunol. 2026 Mar 3;17:1760409. doi: 10.3389/fimmu.2026.1760409 (PMC12992057; doi:10.3389/fimmu.2026.1760409)
Supplement: Supplementary file 5 [file DataSheet5.csv]

Variable	Type	Test	Statistic	p_value	Description	q_value
CD19	Absolute	Wilcoxon	W=642.00	0.477060007694759	44.86[18.66,77.64] vs 51.63[35.20,76.62]	0.636080010259678
CD19	Percentage	Wilcoxon	W=669.00	0.643124930315741	4.58[2.46,6.64] vs 5.09[3.73,6.52]	0.742540147183441
CD3	Absolute	Wilcoxon	W=568.00	0.164538973282521	717.09[389.66,916.17] vs 786.33[570.75,942.77]	0.382482601141374
CD3	Percentage	Wilcoxon	W=404.00	0.00379621125910751	65.54[54.52,77.04] vs 78.50[69.33,82.25]	0.0303696900728601
CD4	Absolute	Wilcoxon	W=526.00	0.0758476935444771	300.34[139.51,465.42] vs 383.54[319.64,518.37]	0.382482601141374
CD4	Percentage	t-test	t=-3.23	0.00318408171810412	28.49±13.45 vs 38.82±11.97	0.0303696900728601
CD8	Absolute	Wilcoxon	W=610.00	0.315075317872115	363.00[205.04,503.24] vs 418.95[278.95,470.40]	0.525560590508302
CD8	Percentage	t-test	t=-1.06	0.293647838171868	33.99±14.80 vs 36.65±8.00	0.525560590508302
NK	Absolute	Wilcoxon	W=819.00	0.366150384735339	95.79[44.66,191.23] vs 91.21[39.64,110.71]	0.532582377796857
NK	Percentage	Wilcoxon	W=871.00	0.167336137999351	9.16[5.35,14.66] vs 7.71[5.38,9.00]	0.382482601141374
NKT	Absolute	Wilcoxon	W=720.00	1	10.16[3.74,29.32] vs 10.80[4.69,38.09]	1
NKT	Percentage	Wilcoxon	W=720.50	1	0.88[0.48,2.47] vs 0.82[0.40,3.21]	1
mDC	Absolute	Wilcoxon	W=873.00	0.161763883425829	2.20[0.90,4.98] vs 1.37[0.95,2.28]	0.382482601141374
mDC	Percentage	Wilcoxon	W=876.50	0.151927485642213	0.20[0.10,0.38] vs 0.16[0.10,0.22]	0.382482601141374
pDC	Absolute	Wilcoxon	W=670.00	0.64972262878551	13.15[7.65,24.88] vs 14.91[9.39,28.36]	0.742540147183441
pDC	Percentage	Wilcoxon	W=613.00	0.328475369067689	1.18[0.78,2.20] vs 1.42[1.07,2.00]	0.525560590508302
